# Supplementary material for: In Silico Druggability Assessment of Escherichia coli FtsQ Reveals Tractable PPI Interfaces in the Divisome
Source: Antibiotics (Basel). 2026 Apr 24;15(5):430. doi: 10.3390/antibiotics15050430 (PMC13203102; doi:10.3390/antibiotics15050430)
Supplement: Supplementary file 1 [file antibiotics-15-00430-s001.zip]

Archive with 1 entries (1 files):
- antibiotics-4164510-supplementary.pdf
